# Supplementary material for: Host MOV10 is induced to restrict herpes simplex virus 1 lytic infection by promoting type I interferon response
Source: PLoS Pathog. 2022 Feb 14;18(2):e1010301. doi: 10.1371/journal.ppat.1010301 (PMC8880913; doi:10.1371/journal.ppat.1010301)
Supplement: S1 Table — Original peptide counts, fold changes and P values for comparisons between the MOV10 pulldown group and control group are shown. (XLSX) [file ppat.1010301.s005.xlsx]

## Sheet: Sheet1
Protein names	Gene	Unique peptides	Norm(iBAQ) Control_CoIP_1	Norm(iBAQ) Control_CoIP_2	Norm(iBAQ) Control_CoIP_3	Norm(iBAQ) MOV10_CoIP_1	Norm(iBAQ) MOV10_CoIP_2	Norm(iBAQ) MOV10_CoIP_3	Fold change	P-value	Mov10-interactor
Serine/threonine-protein phosphatase 2A 65 kDa regulatory subunit A alpha isoform (PP2A subunit A isoform PR65-alpha) (PP2A subunit A isoform R1-alpha)	Ppp2r1a	3	0	0	0	42089.4	25211.9	10294.7	#DIV/0!	0.10634	Unique
Probable ATP-dependent RNA helicase DDX6 (EC 3.6.4.13) (ATP-dependent RNA helicase p54) (DEAD box protein 6) (Oncogene RCK homolog)	Ddx6	5	0	0	0	127030	351954	20900	#DIV/0!	0.22989	Unique
La-related protein 7 (La ribonucleoprotein domain family member 7)	Larp7	2	0	0	0	18140.6	40782.2	22664.5	#DIV/0!	0.05903	Unique
DnaJ homolog subfamily A member 1 (DnaJ protein homolog 2) (Heat shock 40 kDa protein 4) (Heat shock protein J2) (HSJ-2)	Dnaja1	2	0	0	0	65908.3	48849.3	32271.1	#DIV/0!	0.03709	Unique
Bystin	Bysl	3	0	0	0	29777.5	30632.9	35060.5	#DIV/0!	0.00264	Unique
rRNA 2'-O-methyltransferase fibrillarin (EC 2.1.1.-) (Histone-glutamine methyltransferase) (Nucleolar protein 1) (U6 snRNA 2'-O-methyltransferase fibrillarin)	Fbl	3	0	0	0	238830	102192	46992.1	#DIV/0!	0.15141	Unique
Myb-binding protein 1A (Myb-binding protein of 160 kDa)	Mybbp1a	5	0	0	0	62348.6	12283.6	53431.6	#DIV/0!	0.10945	Unique
Pleckstrin homology domain-containing family O member 1 (PH domain-containing family O member 1)	Plekho1	3	0	0	0	19410.6	29568.5	53698	#DIV/0!	0.07807	Unique
Eukaryotic translation initiation factor 3 subunit H (eIF3h) (Eukaryotic translation initiation factor 3 subunit 3) (eIF-3-gamma) (eIF3 p40 subunit)	Eif3h	3	0	0	0	173773	200932	80434.2	#DIV/0!	0.05327	Unique
Stress-induced-phosphoprotein 1 (STI1) (mSTI1) (Hsc70/Hsp90-organizing protein) (Hop)	Stip1	8	0	0	0	181739	93260.3	112158	#DIV/0!	0.04081	Unique
Protein lin-28 homolog A (Lin-28A) (Testis-expressed protein 17)	Lin28a	4	0	0	0	143255	129073	149428	#DIV/0!	0.00183	Unique
Eukaryotic translation initiation factor 3 subunit K (eIF3k) (Eukaryotic translation initiation factor 3 subunit 12) (eIF-3 p25)	Eif3k	3	0	0	0	409106	255502	161796	#DIV/0!	0.06216	Unique
T-complex protein 1 subunit epsilon (TCP-1-epsilon) (CCT-epsilon)	Cct5	4	0	0	0	68467.9	128493	162651	#DIV/0!	0.0489	Unique
NHP2-like protein 1 (Fertilization antigen 1) (FA-1) (High mobility group-like nuclear protein 2 homolog 1) (Sperm-specific antigen 1) (U4/U6.U5 small nuclear ribonucleoprotein SNU13) (U4/U6.U5 tri-snRNP 15.5 kDa protein) [Cleaved into: NHP2-like protein 1, N-terminally processed]	Snu13	2	0	0	0	269106	214105	238882	#DIV/0!	0.00434	Unique
Histone H1.0 (Histone H1') (Histone H1(0)) (MyD196) [Cleaved into: Histone H1.0, N-terminally processed]	H1-0	3	0	0	0	751835	584110	302138	#DIV/0!	0.05318	Unique
BAG family molecular chaperone regulator 2 (BAG-2) (Bcl-2-associated athanogene 2)	Bag2	5	0	0	0	755000	342886	332197	#DIV/0!	0.0757	Unique
Heterogeneous nuclear ribonucleoprotein D0 (hnRNP D0) (AU-rich element RNA-binding protein 1)	Hnrnpd	3	0	0	0	279495	40372.1	398697	#DIV/0!	0.15087	Unique
39S ribosomal protein L12, mitochondrial (L12mt) (MRP-L12)	Mrpl12	3	0	0	0	269404	284018	444691	#DIV/0!	0.02732	Unique
39S ribosomal protein L33, mitochondrial (L33mt) (MRP-L33)	Mrpl33	3	0	0	0	1.09945e+06	314936	624053	#DIV/0!	0.09668	Unique
Histone H1.4 (H1 VAR.2) (H1e)	H1-4	2	0	0	0	1.06172e+06	1.91571e+06	2.58566e+06	#DIV/0!	0.05217	Unique
E3 ubiquitin-protein ligase Hakai (EC 2.3.2.27) (Casitas B-lineage lymphoma-transforming sequence-like protein 1) (c-Cbl-like protein 1) (E-cadherin binding protein E7) (RING-type E3 ubiquitin transferase Hakai)	Cbll1	4	281589	138885	314322	0	0	0	#NUM!	0.04511	significant
Zinc finger CCCH domain-containing protein 11A	Zc3h11a	2	11233.5	0	0	17912.8	27068	23369.1	2.60514	0.01768	significant
Transcription intermediary factor 1-beta (TIF1-beta) (E3 SUMO-protein ligase TRIM28) (EC 2.3.2.27) (KRAB-A-interacting protein) (KRIP-1) (RING-type E3 ubiquitin transferase TIF1-beta) (Tripartite motif-containing protein 28)	Trim28	2	14800	0	12808.1	26672	20607.3	32346.7	1.52815	0.04394	significant
Fructose-bisphosphate aldolase A (EC 4.1.2.13) (Aldolase 1) (Muscle-type aldolase)	Aldoa	3	17187.5	0	0	29713.3	18463	40190.1	2.36214	0.04963	significant
La-related protein 4B (La ribonucleoprotein domain family member 4B) (La ribonucleoprotein domain family member 5) (La-related protein 5)	Larp4b	4	7410.38	13114.1	0	82667.4	75931.5	45872.4	3.31648	0.02314	significant
CCR4-NOT transcription complex subunit 9 (Cell differentiation protein RQCD1 homolog) (Rcd-1) (EPO-induced protein FL10)	Cnot9	4	53675.8	0	0	92151.4	140388	66914.5	2.47999	0.04484	significant
Eukaryotic translation initiation factor 3 subunit G (eIF3g) (Eukaryotic translation initiation factor 3 RNA-binding subunit) (eIF-3 RNA-binding subunit) (Eukaryotic translation initiation factor 3 subunit 4) (eIF-3-delta) (eIF3 p42) (eIF3 p44)	Eif3g	2	24324.2	0	0	62795.9	65872.1	86315.8	3.14377	0.00453	significant
Eukaryotic translation initiation factor 3 subunit E (eIF3e) (Eukaryotic translation initiation factor 3 subunit 6) (MMTV integration site 6) (Mammary tumor-associated protein INT-6) (Viral integration site protein INT-6) (eIF-3 p48)	Eif3e	7	36334.7	0	49674.3	189101	123055	120671	2.33123	0.01714	significant
Ubiquitin carboxyl-terminal hydrolase 10 (EC 3.4.19.12) (Deubiquitinating enzyme 10) (Ubiquitin thioesterase 10) (Ubiquitin-specific-processing protease 10)	Usp10	7	10054.9	0	48351.8	73793.6	102594	124842	2.36666	0.01785	significant
DnaJ homolog subfamily A member 2 (mDj3)	Dnaja2	4	35584.7	12960.2	25476.5	146394	172836	140158	2.6337	0.00091	significant
RNA-binding motif, single-stranded-interacting protein 1 (Single-stranded DNA-binding protein MSSP-1)	Rbms1	2	0	53013.2	72371.3	262202	316329	156967	2.55236	0.03253	significant
26S proteasome non-ATPase regulatory subunit 4 (26S proteasome regulatory subunit RPN10) (26S proteasome regulatory subunit S5A) (Multiubiquitin chain-binding protein)	Psmd4	2	0	0	36726.4	184489	159224	167105	3.79792	0.00102	significant
26S proteasome regulatory subunit 8 (26S proteasome AAA-ATPase subunit RPT6) (Proteasome 26S subunit ATPase 5) (Proteasome subunit p45) (p45/SUG) (mSUG1)	Psmc5	9	23976.7	39934.2	72244.3	203140	134027	171684	1.90199	0.00934	significant
26S proteasome regulatory subunit 7 (26S proteasome AAA-ATPase subunit RPT1) (Proteasome 26S subunit ATPase 2) (Protein MSS1)	Psmc2	10	45839	23341.1	108417	218112	228626	175395	1.80861	0.01202	significant
Eukaryotic translation initiation factor 3 subunit I (eIF3i) (Eukaryotic translation initiation factor 3 subunit 2) (TGF-beta receptor-interacting protein 1) (TRIP-1) (eIF-3-beta) (eIF3 p36)	Eif3i	5	0	58391.4	41319.2	175612	279137	183967	2.67936	0.01705	significant
26S proteasome non-ATPase regulatory subunit 11 (26S proteasome regulatory subunit RPN6) (26S proteasome regulatory subunit S9) (26S proteasome regulatory subunit p44.5)	Psmd11	8	110682	0	60218.2	240986	130123	193434	1.72393	0.04435	significant
T-complex protein 1 subunit eta (TCP-1-eta) (CCT-eta)	Cct7	7	0	0	41394.1	259083	188630	206230	3.98167	0.00236	significant
Constitutive coactivator of PPAR-gamma-like protein 1 (Oxidative stress-associated Src activator) (Protein FAM120A)	FAM120A	17	104989	46644.7	168928	357729	307982	211138	1.45172	0.03077	significant
Bifunctional glutamate/proline--tRNA ligase (Bifunctional aminoacyl-tRNA synthetase) [Includes: Glutamate--tRNA ligase (EC 6.1.1.17) (Glutamyl-tRNA synthetase) (GluRS); Proline--tRNA ligase (EC 6.1.1.15) (Prolyl-tRNA synthetase) (ProRS)]	Eprs1	27	156665	101461	80534.2	238647	314840	211461	1.17552	0.02419	significant
60S ribosomal protein L10 (Protein QM homolog) (Ribosomal protein L10)	Rpl10	2	0	134931	0	473761	399384	297717	3.11728	0.0074	significant
Nuclear cap-binding protein subunit 1 (80 kDa nuclear cap-binding protein) (CBP80) (NCBP 80 kDa subunit)	Ncbp1	12	123123	45342.1	162127	287913	283009	318500	1.42782	0.02357	significant
Eukaryotic translation elongation factor 1 epsilon-1 (Elongation factor p18) (Multisynthase complex auxiliary component p18)	Eef1e1	3	72141.9	0	133355	335573	330712	323928	2.26862	0.02036	significant
Aspartate--tRNA ligase, cytoplasmic (EC 6.1.1.12) (Aspartyl-tRNA synthetase) (AspRS)	Dars1	18	242182	189664	322375	444083	592740	462309	0.991067	0.01606	significant
RNA-splicing ligase RtcB homolog (EC 6.5.1.8) (3'-phosphate/5'-hydroxy nucleic acid ligase) (Focal adhesion-associated protein) (FAAP)	Rtcb	15	345784	139586	160013	642087	384032	523743	1.26391	0.03939	significant
60S ribosomal protein L19	Rpl19	2	154697	0	157182	564427	628219	548086	2.48063	0.00448	significant
La-related protein 4 (La ribonucleoprotein domain family member 4)	Larp4	8	226653	107414	194850	494106	558311	558809	1.60704	0.00226	significant
Ig kappa chain V-II region 26-10		2	242691	218329	148303	511239	583014	566329	1.44641	0.00082	significant
Elongation factor 1-beta (EF-1-beta)	Eef1b	4	473475	352697	0	1.15665e+06	907123	673421	1.72818	0.03293	significant
40S ribosomal protein S15 (RIG protein)	Rps15	2	104555	0	0	503211	374434	690461	3.90669	0.02244	significant
Proteasome subunit beta type-6 (EC 3.4.25.1) (Low molecular mass protein 19) (Macropain delta chain) (Multicatalytic endopeptidase complex delta chain) (Proteasome delta chain) (Proteasome subunit Y)	Psmb6	4	252521	80901.3	414984	907706	923607	725461	1.77243	0.00949	significant
La-related protein 1 (La ribonucleoprotein domain family member 1)	Larp1	23	316695	195020	312495	874817	657945	740329	1.46357	0.0052	significant
60S ribosomal protein L32	Rpl32	3	543686	169727	403029	806009	1.06475e+06	812368	1.26501	0.02166	significant
Heterogeneous nuclear ribonucleoprotein L (hnRNP L)	Hnrnpl	16	406716	155112	489349	1.33865e+06	1.31329e+06	886447	1.75108	0.01279	significant
Proteasome subunit beta type-1 (Macropain subunit C5) (Multicatalytic endopeptidase complex subunit C5) (Proteasome component C5) (Proteasome gamma chain)	Psmb1	5	509004	222220	558241	894312	827397	971316	1.06245	0.03303	significant
Interleukin enhancer-binding factor 2 (Nuclear factor of activated T-cells 45 kDa)	Ilf2	10	266144	156569	547687	1.0719e+06	1.26662e+06	993158	1.7796	0.00717	significant
40S ribosomal protein S12	Rps12	5	425869	185016	475993	1.1772e+06	1.03927e+06	1.02678e+06	1.57725	0.00547	significant
ELAV-like protein 1 (Elav-like generic protein) (Hu-antigen R) (HuR) (MelG)	Elavl1	9	885424	541513	808762	1.74195e+06	1.77584e+06	1.14842e+06	1.06153	0.03877	significant
Eukaryotic translation initiation factor 4E (eIF-4E) (eIF4E) (mRNA cap-binding protein) (eIF-4F 25 kDa subunit)	Eif4e	3	264788	193562	260853	1.07787e+06	946575	1.20796e+06	2.16813	0.00471	significant
Lupus La protein homolog (La autoantigen homolog) (La ribonucleoprotein)	Ssb	11	7869.07	49983.6	0	979817	961187	1.22099e+06	5.77231	0.0052	significant
Heat shock protein HSP 90-beta (Heat shock 84 kDa) (HSP 84) (HSP84) (Tumor-specific transplantation 84 kDa antigen) (TSTA)	Hsp90ab1	14	394619	282954	273687	1.44271e+06	881142	1.37197e+06	1.95798	0.03042	significant
60S ribosomal protein L14	Rpl14	3	751102	223543	811368	1.24954e+06	1.29731e+06	1.61928e+06	1.22196	0.03052	significant
H1 histone family, member X (H1.10 linker histone)	H1f10	3	63264.8	206355	321739	1.35837e+06	1.28068e+06	1.72158e+06	2.88243	0.00344	significant
40S ribosomal protein S3 (EC 4.2.99.18)	Rps3	16	1.13824e+06	865033	1.50857e+06	2.7445e+06	2.2632e+06	1.85724e+06	0.967017	0.02824	significant
60S ribosomal protein L26 (Silica-induced gene 20 protein) (SIG-20)	Rpl26	4	427754	266135	581042	1.52945e+06	1.13868e+06	1.95099e+06	1.8572	0.02891	significant
Heterogeneous nuclear ribonucleoprotein K (hnRNP K)	Hnrnpk	14	1.13767e+06	1.06849e+06	1.41971e+06	2.19929e+06	1.87932e+06	1.97697e+06	0.73994	0.00505	significant
Heterogeneous nuclear ribonucleoprotein A0 (hnRNP A0)	Hnrnpa0	8	310254	134734	828599	2.52546e+06	1.48174e+06	2.04309e+06	2.24811	0.01578	significant
Nucleolin (Protein C23)	Ncl	19	163263	147628	392052	1.7653e+06	1.64018e+06	2.1577e+06	2.98443	0.00279	significant
60 kDa heat shock protein, mitochondrial (EC 5.6.1.7) (60 kDa chaperonin) (Chaperonin 60) (CPN60) (HSP-65) (Heat shock protein 60) (HSP-60) (Hsp60) (Mitochondrial matrix protein P1)	Hspd1	17	565000	476250	774463	1.71695e+06	1.58612e+06	2.18882e+06	1.59677	0.01022	significant
Small nuclear ribonucleoprotein Sm D2 (Sm-D2) (snRNP core protein D2)	Snrpd2	6	1.08617e+06	818289	1.50267e+06	1.87619e+06	2.43872e+06	2.22664e+06	0.941079	0.01663	significant
Heterogeneous nuclear ribonucleoprotein U (hnRNP U) (Scaffold-attachment factor A) (SAF-A)	Hnrnpu	21	1.31216e+06	898487	1.21166e+06	2.40046e+06	2.62169e+06	2.33408e+06	1.104	0.00161	significant
Heterogeneous nuclear ribonucleoprotein H (hnRNP H) [Cleaved into: Heterogeneous nuclear ribonucleoprotein H, N-terminally processed]	Hnrnph1	10	1.43581e+06	1.32681e+06	913453	1.69972e+06	1.98644e+06	2.3723e+06	0.720789	0.0362	significant
60S ribosomal protein L28	Rpl28	5	732458	160678	1.04847e+06	2.41055e+06	3.00708e+06	2.52178e+06	2.03178	0.00464	significant
60S ribosomal protein L37a	Rpl37a	3	1.11547e+06	1.25661e+06	2.17847e+06	3.84885e+06	4.7653e+06	2925000	1.34243	0.02789	significant
Proteasome subunit alpha type-5 (Macropain zeta chain) (Multicatalytic endopeptidase complex zeta chain) (Proteasome zeta chain)	Psma5	6	1.54047e+06	0	434365	3525000	2560000	2.92776e+06	2.19024	0.01806	significant
Multifunctional expression regulator	UL54	16	1.6861e+06	1510625	1.26436e+06	2.99174e+06	2.83689e+06	2.98678e+06	0.982632	0.0027	significant
40S ribosomal protein S3a (Protein TU-11)	Rps3a	14	2.20508e+06	1725625	1.46782e+06	3.16583e+06	4.04489e+06	3.00664e+06	0.920384	0.01903	significant
40S ribosomal protein S2 (40S ribosomal protein S4) (Protein LLRep3)	Rps2	10	987246	1.13204e+06	2.29134e+06	3.85826e+06	4.90913e+06	3.05401e+06	1.42235	0.02438	significant
Heterogeneous nuclear ribonucleoprotein A3 (hnRNP A3)	Hnrnpa3	18	2.04337e+06	837697	1.75899e+06	3.48761e+06	3.34763e+06	3.05888e+06	1.09243	0.0298	significant
40S ribosomal protein S5 [Cleaved into: 40S ribosomal protein S5, N-terminally processed]	Rps5	9	1.3604e+06	1.60993e+06	2.13511e+06	4.22638e+06	3.66283e+06	3590000	1.16891	0.00235	significant
60S ribosomal protein L29	Rpl29	3	1.58002e+06	1.02118e+06	750912	3.89771e+06	5.21187e+06	3.74086e+06	1.93867	0.00904	significant
60S ribosomal protein L10a (CSA-19) (Neural precursor cell expressed developmentally down-regulated protein 6) (NEDD-6)	Rpl10a	8	1.7436e+06	1.61612e+06	1.83459e+06	2.82982e+06	3.59356e+06	3.79007e+06	0.975465	0.02498	significant
Heterogeneous nuclear ribonucleoproteins C1/C2 (hnRNP C1/C2)	Hnrnpc	13	2.47394e+06	1.41546e+06	3.03697e+06	3.3789e+06	4.7411e+06	4.16329e+06	0.826525	0.04637	significant
Histone H1.5 (H1 VAR.5) (H1b)	H1-5	6	620360	288016	407818	2.83005e+06	3.28466e+06	4.40132e+06	2.99814	0.01889	significant
40S ribosomal protein S18 (Ke-3) (Ke3)	Rps18	7	1.52968e+06	1.83253e+06	349772	3.89679e+06	3.81411e+06	4.40303e+06	1.7064	0.01472	significant
Histone H1.2 (H1 VAR.1) (H1c)	H1-2	4	409131	303914	654756	3.14564e+06	2.24333e+06	4.40868e+06	2.84058	0.04322	significant
Ubiquitin-40S ribosomal protein S27a (Ubiquitin carboxyl extension protein 80) [Cleaved into: Ubiquitin; 40S ribosomal protein S27a]	Rps27a	4	885847	931974	871336	3.26353e+06	3.75256e+06	4.98921e+06	2.15845	0.02615	significant
40S ribosomal protein S27	Rps27	2	2.71758e+06	481250	2.23707e+06	5.77798e+06	5.04886e+06	5.11605e+06	1.55232	0.0257	significant
Histone H1.1 (H1 VAR.3) (Histone H1a) (H1a)	H1-1	3	993898	771711	772508	4.30963e+06	4.42735e+06	5.36243e+06	2.47381	0.00549	significant
60S ribosomal protein L13 (A52)	Rpl13	9	1.26811e+06	1.02457e+06	2.44831e+06	3.78119e+06	4.97123e+06	5.70993e+06	1.60904	0.01193	significant
Endoplasmic reticulum chaperone BiP (EC 3.6.4.10) (78 kDa glucose-regulated protein) (GRP-78) (Binding-immunoglobulin protein) (BiP) (Heat shock protein 70 family protein 5) (HSP70 family protein 5) (Heat shock protein family A member 5) (Immunoglobulin heavy chain-binding protein)	Hspa5	34	4.46547e+06	4.37368e+06	5.47524e+06	6.56445e+06	5.76073e+06	5.9498e+06	0.352403	0.04326	significant
60S ribosomal protein L23a	Rpl23a	7	2.46059e+06	1.8973e+06	2.16231e+06	5.85436e+06	5.56895e+06	6.31546e+06	1.44392	0.00026	significant
40S ribosomal protein S19	Rps19	8	2.1786e+06	884901	1.79319e+06	5.42202e+06	6.87991e+06	7.23816e+06	2.00839	0.00299	significant
40S ribosomal protein S16	Rps16	10	2.30275e+06	1.48868e+06	2.84332e+06	5.95826e+06	5.8411e+06	7.26579e+06	1.52282	0.00254	significant
60S ribosomal protein L12	Rpl12	6	2.10737e+06	1.82276e+06	2.30329e+06	6.32202e+06	6.01233e+06	7.88618e+06	1.69772	0.01158	significant
60S acidic ribosomal protein P0 (60S ribosomal protein L10E)	Rplp0	13	1.891e+06	1.33901e+06	2.50726e+06	6.94472e+06	7.39224e+06	8.21711e+06	1.97495	0.00039	significant
40S ribosomal protein S11	Rps11	13	4.52331e+06	4.47138e+06	5.65863e+06	1.0344e+07	8.75708e+06	8.69145e+06	0.923471	0.00385	significant
40S ribosomal protein S25	Rps25	4	4.80975e+06	4.1148e+06	3.65472e+06	6.98991e+06	9.88904e+06	1.07592e+07	1.13561	0.03886	significant
Heat shock cognate 71 kDa protein (EC 3.6.4.10) (Heat shock 70 kDa protein 8)	Hspa8	31	3.57945e+06	3.28115e+06	4.26808e+06	1.34057e+07	1.3147e+07	1.53947e+07	1.9143	0.00163	significant
40S ribosomal protein S14	Rps14	8	6.58136e+06	4.91546e+06	6.79414e+06	2.26239e+07	2.25201e+07	2.30362e+07	1.89822	0.00066	significant
60S acidic ribosomal protein P2	Rplp2	7	7.11737e+06	6.94572e+06	7.74202e+06	2.74335e+07	3.15571e+07	2.45822e+07	1.93837	0.00879	significant
Polyadenylate-binding protein 1 (PABP-1) (Poly(A)-binding protein 1)	Pabpc1	22	1.2904e+07	1.35533e+07	1.67016e+07	2.59679e+07	2.61744e+07	2.61197e+07	0.858653	0.00974	significant
Putative helicase MOV-10 (EC 3.6.4.13) (Moloney leukemia virus 10 protein)	Mov10	60	47633.5	0	24845.9	9.28922e+07	1.13425e+08	9.95724e+07	12.0432	0.0035	significant
